# Supplementary material for: Chemical composition, antioxidant activities, and enzyme inhibitory effects of Lespedeza bicolour Turcz. essential oil
Source: J Enzyme Inhib Med Chem. 2025 Feb 6;40(1):2460053. doi: 10.1080/14756366.2025.2460053 (PMC11803819; doi:10.1080/14756366.2025.2460053)
Supplement: Supplementary Table 3 The minimum binding energy of each EO component with α glucosidase.xlsx [file IENZ_A_2460053_SM1963.xlsx]

## Sheet: Sheet1
No.	CAS ID	Relative content(%)	Compound	Minimum binding energy (kcal/mol)
1	80-56-8	0.0401	α-Pinene	-5.8
2	127-91-3	0.1541	β-Pinene	-5.8
3	123-35-3	0.0123	β-Myrcene	-5.6
4	555-10-2	0.1243	β-Phellandrene	-6.5
5	111-87-5	0.0044	Octanol	-5.1
6	586-62-9	0.0228	Terpinolene	-6.5
7	78-70-6	0.0176	Linalool	-6
8	547-61-5	0.0042	L-Pinocarveol	-6
9	465-31-6	0.0037	Camphene hydrate	-5.9
10	30460-92-5	0.0034	Pinocarvone	-6.1
11	507-70-0	0.0032	Camphol	-5.7
12	562-74-3	0.0038	Terpene-4-ol	-6.7
13	500-02-7	0.0037	Cryptone	-6.7
14	10482-56-1	0.0301	L-α-Terpineol	-6.7
15	119-36-8	0.0165	Methyl salicylate	-6.2
16	112-31-2	0.0033	Decanal	-5.1
17	106-22-9	0.004	Citronellol	-6
18	1076-56-8	0.0137	Methylthymol	-6.2
19	106-24-1	0.0019	Geraniol	-6
20	23619-59-2	0.0494	2-Propenylphenol	-6.4
21	20347-65-3	0.0304	(+)-Borneol acetate	-6.6
22	36431-72-8	0.0015	Theaspirane	-6.6
23	17699-14-8	0.0024	α-Cubebene	-7.1
24	97-53-0	0.0164	Eugenol	-6.3
25	14912-44-8	0.0036	Ylangene	-7.4
26	3856-25-5	0.003	Copaene	-7.5
27	105-87-3	0.0019	Geranyl acetate	-6.5
28	13744-15-5	0.001	β-Cubebene	-7.1
29	475-20-7	0.0075	Longifolene	-7.1
30	87-44-5	0.0779	Caryophyllene	-6.8
31	18252-44-3	0.0042	β-Copaene	-7.5
32	13474-59-4	0.0029	trans-α-Bergamotene	-7.5
33	317819-80-0	0.0015	Isogermacrene D	-7.3
34	6753-98-6	0.0181	Humulene	-6.6
35	20085-11-4	0.0011	Cadina-1(6),4-diene	-7.1
36	30021-74-0	0.0095	γ-Muurolene	-7
37	23986-74-5	0.0338	Germacrene D	-7.2
38	14901-07-6	0.0027	β-Ionone	-6.4
39	143785-42-6	0.0012	1,11-Oxidocalamenene	-7.4
40	6980-46-7	0.0045	γ-Amorphene	-6.8
41	10208-80-7	0.0057	α-Muurolene	-6.9
42	24741-64-8	0.0015	(±)-Valencene	-6.7
43	39029-41-9	0.0087	γ-Cadinene	-7.3
44	483-76-1	0.0195	δ-Cadinene	-7
45	16728-99-7	0.0013	Cadina-1,4-diene	-7.4
46	21391-99-1	0.0018	α-Calacorene	-7.1
47	7212-44-4	0.002	Nerolidol	-6.9
48	77171-55-2	0.0012	(-)-Spathulenol	-7.2
49	1139-30-6	0.0198	Caryophyllene oxide	-7.1
50	19890-84-7	0.0008	Longifolenaldehyde	-7.1
51	73809-82-2	0.0019	Mintketone	-7.2
52	19888-34-7	0.0043	Humulene epoxide 2	-7.2
53	38142-56-2	0.0041	6-Methyl-2-(4-methylcyclohex-3-en-1-yl)hepta-1,5-dien-4-ol	-8
54	19912-67-5	0.0017	Epicubenol	-7.6
55	5937-11-01	0.0073	T-Muurolol	-7.2
56	19435-97-3	0.0028	δ-Cadinol	-7.2
57	481-34-5	0.007	α-Cadinol	-7.7
58	51534-36-2	0.0046	(E)-Tetradec-2-enal	-5.4
59	119120-23-9	0.0012	Eudesma-4(15),7-dien-1β -ol	-7.1
60	81968-62-9	0.0022	4(15),5,10(14)-Germacratrien-1-ol	-7.4
61	2765-11-09	0.0093	1-Pentadecanal	-5.7
62	106-28-5	0.0015	trans-Farnesol	-7
63	629-76-5	0.0014	1-Pentadecanol	-5.6
64	502-69-2	0.0079	Perhydrofarnesyl acetone	-6.6
65	58556-80-2	0.0016	Platambin	-7
66	36653-82-4	0.0022	1-Hexadecanol	-5.4
67	56797-42-3	0.004	(8Z,11Z)-Heptadecadienal	-6.5
68	17364-31-7	0.0015	Methyl 4,7,10-hexadecatrienoate	-6.6
69	1117-52-8	0.0016	Farnesyl acetone	-7.2
70	505-32-8	0.0011	Isophytol	-6.9
71	1957-10-03	0.0549	Palmitinic acid	-5.8
72	596-84-9	0.004	Manoyl oxide	-8.5
73	1227-93-6	0.0062	Epimanoyl oxide	-8.5
74	112-92-5	0.0018	Stearol	-5.8
75	150-86-7	0.0109	Phytol	-7.3
76	1120-32-7	0.0068	Methyl stearolate	-6
77	2027-47-6	0.0073	9-Octadecenoic acid	-6.8
78	1957-11-04	0.0027	Octadecanoic acid	-6.3
79	515-03-7	0.0015	Sclareol	-7.7
80	1235-74-1	0.0013	Methyl dehydroabietate	-8.6
81	124-26-5	0.006	Octadecanamide	-5.8
82	111-02-4	0.0021	Squalene	-8.5
83	630-03-5	0.0058	Nonacosane	-6
