# Supplementary material for: Chemical composition, antioxidant activities, and enzyme inhibitory effects of Lespedeza bicolour Turcz. essential oil
Source: J Enzyme Inhib Med Chem. 2025 Feb 6;40(1):2460053. doi: 10.1080/14756366.2025.2460053 (PMC11803819; doi:10.1080/14756366.2025.2460053)
Supplement: Supplementary Table 4 Detailed molecular Docking Data of α glucosidase.xlsx [file IENZ_A_2460053_SM1962.xlsx]

## Sheet: Sheet1
No.	Compound	CAS ID	Mode 1 binding affinity (kcal/mol)	Mode 2 binding affinity (kcal/mol)	Mode 3 binding affinity (kcal/mol)	Mode 4 binding affinity (kcal/mol)	Mode 5 binding affinity (kcal/mol)	Mode 6 binding affinity (kcal/mol)	Mode 7 binding affinity (kcal/mol)	Mode 8 binding affinity (kcal/mol)	Mode 9 binding affinity (kcal/mol)	Mode 10 binding affinity (kcal/mol)	Mode 11 binding affinity (kcal/mol)	Mode 12 binding affinity (kcal/mol)	Mode 13 binding affinity (kcal/mol)	Mode 14 binding affinity (kcal/mol)	Mode 15 binding affinity (kcal/mol)	Mode 16 binding affinity (kcal/mol)	Mode 17 binding affinity (kcal/mol)	Mode 18 binding affinity (kcal/mol)	Mode 19 binding affinity (kcal/mol)	Mode 20 binding affinity (kcal/mol)
1	α-Pinene	80-56-8	-5.8	-5.8	-5.6	-5.6	-5.5	-5.4	-5.4	-5.3	-5.3	-5.3	-5.2	-5.2	-5.2	-5.2	-5.2	-5.2	-5.1	-5.1	-5.1	-5.1
2	β-Pinene	127-91-3	-5.8	-5.7	-5.5	-5.5	-5.4	-5.3	-5.3	-5.3	-5.3	-5.2	-5.2	-5.2	-5.2	-5.2	-5.2	-5.1	-5.1	-5.1	-5.1	-5.1
3	β-Myrcene	123-35-3	-5.6	-5.6	-5.5	-5.4	-5.4	-5.4	-5.4	-5.3	-5.3	-5.3	-5.3	-5.3	-4.8	-4.8	-4.8	-4.7	-4.7	-4.7	-4.7	-4.6
4	β-Phellandrene	555-10-2	-6.5	-6.4	-6.4	-6.2	-6.2	-5.9	-5.8	-5.7	-5.4	-5.4	-5.3	-5.3	-5.2	-5.2	-5.2	-5.2	-5.2	-5.2	-5.1	-5.1
5	Octanol	111-87-5	-5.1	-5.0	-5.0	-4.9	-4.9	-4.9	-4.8	-4.7	-4.7	-4.7	-4.6	-4.6	-4.6	-4.6	-4.5	-4.5	-4.5	-4.4	-4.4	-4.4
6	Terpinolene	586-62-9	-6.5	-6.4	-6.3	-6.0	-5.8	-5.5	-5.5	-5.4	-5.4	-5.4	-5.3	-5.3	-5.3	-5.3	-5.2	-5.2	-5.2	-5.2	-5.1	-
7	Linalool	78-70-6	-6.0	-5.9	-5.8	-5.8	-5.8	-5.8	-5.7	-5.7	-5.7	-5.7	-5.7	-5.7	-5.6	-5.3	-5.3	-5.2	-5.2	-5.1	-5.1	-5.0
8	L-Pinocarveol	547-61-5	-6.0	-6.0	-5.9	-5.8	-5.6	-5.6	-5.5	-5.5	-5.5	-5.5	-5.4	-5.4	-5.4	-5.4	-5.4	-5.4	-5.3	-5.3	-5.3	-5.2
9	Camphene hydrate	465-31-6	-5.9	-5.9	-5.6	-5.6	-5.5	-5.5	-5.5	-5.5	-5.4	-5.4	-5.4	-5.4	-5.3	-5.3	-5.3	-5.3	-5.3	-5.3	-5.1	-
10	Pinocarvone	30460-92-5	-6.1	-5.9	-5.8	-5.8	-5.7	-5.7	-5.6	-5.5	-5.5	-5.5	-5.5	-5.4	-5.4	-5.4	-5.4	-5.3	-5.3	-5.3	-5.3	-5.2
11	Camphol	507-70-0	-5.7	-5.7	-5.7	-5.6	-5.6	-5.6	-5.5	-5.5	-5.5	-5.5	-5.4	-5.4	-5.4	-5.2	-5.2	-5.2	-5.2	-5.2	-5.1	-
12	Terpene-4-ol	562-74-3	-6.7	-6.4	-6.4	-6.0	-6.0	-5.9	-5.9	-5.9	-5.8	-5.7	-5.7	-5.6	-5.6	-5.5	-5.4	-5.4	-5.4	-5.3	-5.3	-5.3
13	Cryptone	500-02-7	-6.7	-6.6	-6.3	-6.3	-6.2	-6.1	-6.1	-6.0	-5.6	-5.5	-5.4	-5.4	-5.2	-5.2	-5.2	-5.1	-5.1	-5.1	-5.1	-5.1
14	L-α-Terpineol	10482-56-1	-6.7	-6.7	-6.6	-6.5	-6.4	-6.2	-6.0	-6.0	-5.7	-5.7	-5.7	-5.7	-5.6	-5.6	-5.5	-5.5	-5.5	-5.4	-5.4	-5.3
15	Methyl salicylate	119-36-8	-6.2	-6.2	-6.0	-6.0	-5.9	-5.8	-5.7	-5.7	-5.6	-5.6	-5.6	-5.5	-5.5	-5.4	-5.4	-5.3	-5.2	-5.1	-5.1	-5.1
16	Decanal	112-31-2	-5.1	-5.0	-5.0	-4.8	-4.8	-4.8	-4.7	-4.7	-4.7	-4.7	-4.6	-4.6	-4.6	-4.6	-4.5	-4.4	-4.4	-4.4	-4.3	-4.3
17	Citronellol	106-22-9	-6.0	-5.8	-5.7	-5.7	-5.7	-5.7	-5.7	-5.6	-5.6	-5.6	-5.5	-5.4	-5.4	-5.3	-5.3	-5.3	-5.3	-5.2	-5.2	-5.1
18	Methylthymol	1076-56-8	-6.2	-6.1	-5.8	-5.6	-5.6	-5.5	-5.5	-5.5	-5.4	-5.4	-5.4	-5.4	-5.4	-5.4	-5.4	-5.3	-5.3	-5.3	-5.2	-5.2
19	Geraniol	106-24-1	-6.0	-6.0	-6.0	-5.9	-5.8	-5.8	-5.7	-5.7	-5.7	-5.7	-5.6	-5.6	-5.6	-5.5	-5.5	-5.5	-5.5	-5.5	-5.4	-5.2
20	2-Propenylphenol	23619-59-2	-6.4	-6.3	-6.0	-5.9	-5.8	-5.7	-5.6	-5.5	-5.5	-5.4	-5.3	-5.3	-5.3	-5.3	-5.2	-5.2	-5.2	-5.2	-5.2	-5.2
21	(+)-Borneol acetate	20347-65-3	-6.6	-6.1	-6.1	-6.0	-6.0	-6.0	-5.9	-5.9	-5.9	-5.9	-5.8	-5.8	-5.8	-5.7	-5.7	-5.7	-5.7	-5.7	-5.7	-5.6
22	Theaspirane	36431-72-8	-6.6	-6.6	-6.6	-6.4	-6.3	-6.2	-6.2	-6.2	-6.2	-6.1	-6.1	-6.1	-6.1	-6.0	-6.0	-6.0	-6.0	-6.0	-5.9	-5.8
23	α-Cubebene	17699-14-8	-7.1	-7.0	-7.0	-6.9	-6.9	-6.9	-6.8	-6.8	-6.7	-6.7	-6.7	-6.6	-6.6	-6.6	-6.6	-6.5	-6.5	-6.5	-6.4	-6.4
24	Eugenol	97-53-0	-6.3	-6.1	-5.8	-5.6	-5.6	-5.6	-5.6	-5.6	-5.5	-5.5	-5.4	-5.4	-5.3	-5.3	-5.3	-5.2	-5.2	-5.2	-5.2	-
25	Ylangene	14912-44-8	-7.4	-7.4	-7.1	-7.0	-7.0	-6.9	-6.9	-6.8	-6.8	-6.8	-6.8	-6.7	-6.7	-6.6	-6.6	-6.6	-6.5	-6.5	-6.4	-
26	Copaene	3856-25-5	-7.5	-7.2	-7.2	-7.1	-7.0	-7.0	-7.0	-6.9	-6.8	-6.8	-6.7	-6.7	-6.7	-6.7	-6.7	-6.7	-6.6	-6.6	-6.6	-6.5
27	Geranyl acetate	105-87-3	-6.5	-6.4	-6.2	-6.2	-6.2	-6.2	-6.2	-6.1	-6.1	-6.1	-6.1	-6.1	-6.1	-6.1	-6.0	-6.0	-6.0	-6.0	-5.8	-5.8
28	β-Cubebene	13744-15-5	-7.1	-7.0	-7.0	-7.0	-6.8	-6.8	-6.7	-6.7	-6.7	-6.6	-6.6	-6.6	-6.6	-6.6	-6.5	-6.5	-6.4	-6.4	-6.4	-6.4
29	Longifolene	475-20-7	-7.1	-7.1	-7.0	-7.0	-6.8	-6.6	-6.6	-6.5	-6.5	-6.5	-6.5	-6.5	-6.4	-6.4	-6.4	-6.4	-6.4	-6.3	-6.3	-
30	Caryophyllene	87-44-5	-6.8	-6.7	-6.6	-6.6	-6.6	-6.6	-6.6	-6.5	-6.4	-6.4	-6.3	-6.3	-6.3	-6.2	-6.2	-6.2	-6.2	-6.2	-	-
31	β-Copaene	18252-44-3	-7.5	-7.3	-7.2	-7.0	-7.0	-7.0	-7.0	-6.9	-6.8	-6.8	-6.7	-6.7	-6.7	-6.7	-6.7	-6.6	-6.6	-6.5	-6.5	-
32	trans-α-Bergamotene	13474-59-4	-7.5	-7.4	-7.3	-7.1	-6.8	-6.6	-6.6	-6.6	-6.5	-6.5	-6.4	-6.4	-6.4	-6.4	-6.4	-6.3	-6.3	-6.3	-6.2	-6.2
33	Isogermacrene D	317819-80-0	-7.3	-7.2	-6.5	-6.5	-6.5	-6.5	-6.5	-6.5	-6.4	-6.4	-6.4	-6.4	-6.3	-6.3	-6.3	-6.3	-6.2	-6.2	-6.1	-6.1
34	Humulene	6753-98-6	-6.6	-6.6	-6.6	-6.6	-6.6	-6.5	-6.5	-6.5	-6.5	-6.4	-6.4	-6.4	-6.3	-6.3	-6.3	-6.2	-6.2	-6.2	-6.2	-
35	Cadina-1(6),4-diene	20085-11-4	-7.1	-7.0	-7.0	-6.8	-6.7	-6.7	-6.7	-6.6	-6.6	-6.6	-6.6	-6.5	-6.4	-6.4	-6.3	-6.3	-6.3	-6.2	-6.2	-
36	γ-Muurolene	30021-74-0	-7.0	-6.9	-6.9	-6.7	-6.7	-6.7	-6.7	-6.7	-6.7	-6.6	-6.6	-6.5	-6.5	-6.4	-6.4	-6.3	-6.3	-6.3	-6.3	-
37	Germacrene D	23986-74-5	-7.2	-7.1	-7.0	-7.0	-6.8	-6.8	-6.7	-6.7	-6.6	-6.6	-6.6	-6.6	-6.5	-6.5	-6.5	-6.5	-6.4	-6.4	-6.3	-6.3
38	β-Ionone	14901-07-6	-6.4	-6.3	-6.3	-6.2	-6.2	-6.1	-6.1	-6.1	-6.0	-6.0	-6.0	-6.0	-6.0	-6.0	-6.0	-5.9	-5.9	-5.9	-5.9	-5.8
39	1,11-Oxidocalamenene	143785-42-6	-7.4	-7.2	-7.2	-7.2	-7.2	-7.2	-7.1	-7.1	-7.1	-7.0	-6.9	-6.8	-6.8	-6.8	-6.8	-6.7	-6.7	-6.7	-6.6	-6.6
40	γ-Amorphene	6980-46-7	-6.8	-6.8	-6.7	-6.7	-6.7	-6.6	-6.5	-6.5	-6.5	-6.4	-6.4	-6.4	-6.3	-6.3	-6.3	-6.3	-6.3	-6.3	-6.2	-6.2
41	α-Muurolene	10208-80-7	-6.9	-6.9	-6.8	-6.7	-6.7	-6.7	-6.6	-6.6	-6.5	-6.5	-6.5	-6.5	-6.5	-6.5	-6.5	-6.4	-6.4	-6.3	-6.3	-6.2
42	(±)-Valencene	24741-64-8	-6.7	-6.6	-6.4	-6.4	-6.3	-6.3	-6.2	-6.2	-6.2	-6.1	-6.1	-6.1	-5.9	-5.9	-5.9	-5.9	-5.9	-5.9	-5.8	-5.7
43	γ-Cadinene	39029-41-9	-7.3	-7.0	-6.9	-6.8	-6.7	-6.7	-6.7	-6.7	-6.7	-6.7	-6.6	-6.6	-6.6	-6.5	-6.5	-6.4	-6.4	-6.4	-6.4	-
44	δ-Cadinene	483-76-1	-7.0	-6.9	-6.9	-6.9	-6.9	-6.8	-6.8	-6.8	-6.7	-6.6	-6.6	-6.6	-6.6	-6.6	-6.5	-6.5	-6.5	-6.4	-6.3	-6.2
45	4-Isopropyl-1,6-dimethyl-1,2,3,4,4a,7-hexahydronaphthalene	16728-99-7	-7.4	-7.2	-7.1	-6.9	-6.9	-6.8	-6.7	-6.6	-6.6	-6.5	-6.5	-6.5	-6.5	-6.4	-6.4	-6.4	-6.3	-6.3	-	-
46	α-Calacorene	21391-99-1	-7.1	-7.1	-7.1	-7.0	-6.9	-6.9	-6.8	-6.8	-6.8	-6.6	-6.6	-6.5	-6.5	-6.5	-6.5	-6.5	-6.4	-6.4	-	-
47	Nerolidol	7212-44-4	-6.9	-6.8	-6.8	-6.6	-6.6	-6.4	-6.4	-6.3	-6.3	-6.3	-6.3	-6.2	-6.2	-6.2	-6.1	-6.1	-6.1	-6.1	-6.1	-6.1
48	(-)-Spathulenol	77171-55-2	-7.2	-6.8	-6.7	-6.7	-6.7	-6.7	-6.6	-6.6	-6.6	-6.6	-6.6	-6.5	-6.5	-6.5	-6.4	-6.4	-6.4	-6.4	-6.3	-
49	Caryophyllene oxide	1139-30-6	-7.1	-6.9	-6.9	-6.8	-6.8	-6.8	-6.8	-6.8	-6.7	-6.7	-6.7	-6.7	-6.6	-6.6	-6.6	-6.5	-6.5	-6.5	-6.5	-
50	Longifolenaldehyde	19890-84-7	-7.1	-7.0	-7.0	-6.9	-6.9	-6.7	-6.7	-6.7	-6.6	-6.6	-6.5	-6.5	-6.5	-6.4	-6.4	-6.4	-6.4	-6.3	-6.3	-6.2
51	Mintketone	73809-82-2	-7.2	-7.0	-6.9	-6.8	-6.8	-6.8	-6.7	-6.7	-6.7	-6.7	-6.6	-6.6	-6.6	-6.6	-6.6	-6.6	-6.6	-6.6	-6.5	-6.5
52	Humulene epoxide 2	19888-34-7	-7.2	-7.1	-7.1	-7.0	-6.7	-6.7	-6.6	-6.6	-6.6	-6.6	-6.6	-6.5	-6.5	-6.5	-6.4	-6.4	-6.4	-6.2	-	-
53	6-Methyl-2-(4-methylcyclohex-3-en-1-yl)hepta-1,5-dien-4-ol	38142-56-2	-8.0	-7.9	-7.7	-7.4	-7.4	-7.4	-7.4	-7.2	-7.2	-7.2	-7.2	-7.1	-7.1	-7.0	-7.0	-7.0	-7.0	-7.0	-7.0	-6.9
54	Epicubenol	19912-67-5	-7.6	-6.9	-6.8	-6.8	-6.8	-6.7	-6.7	-6.7	-6.6	-6.6	-6.5	-6.5	-6.5	-6.5	-6.4	-6.4	-6.3	-6.3	-6.3	-
55	T-Muurolol	5937-11-1	-7.2	-7.0	-6.8	-6.7	-6.7	-6.6	-6.6	-6.5	-6.5	-6.4	-6.4	-6.4	-6.4	-6.4	-6.3	-6.3	-6.3	-6.3	-6.2	-
56	δ-Cadinol	19435-97-3	-7.2	-7.1	-7.0	-6.9	-6.9	-6.8	-6.7	-6.7	-6.6	-6.6	-6.5	-6.5	-6.5	-6.5	-6.5	-6.5	-6.5	-6.4	-6.4	-6.3
57	α-Cadinol	481-34-5	-7.7	-7.5	-7.2	-7.1	-7.1	-7.0	-6.8	-6.8	-6.7	-6.7	-6.7	-6.7	-6.6	-6.6	-6.5	-6.5	-6.4	-6.4	-6.4	-
58	(E)-Tetradec-2-enal	51534-36-2	-5.4	-5.4	-5.3	-5.3	-5.3	-5.3	-5.2	-5.2	-5.2	-5.2	-5.2	-5.2	-5.1	-5.1	-5.1	-5.1	-5.1	-5.0	-5.0	-5.0
59	Eudesma-4(15),7-dien-1β -ol	119120-23-9	-7.1	-7.1	-6.8	-6.8	-6.7	-6.7	-6.7	-6.7	-6.7	-6.6	-6.6	-6.5	-6.5	-6.4	-6.4	-6.4	-6.4	-6.3	-6.3	-6.2
60	Germacra-4(15),5,10(14)-trien-1β-ol	81968-62-9	-7.4	-7.2	-7.0	-7.0	-6.9	-6.9	-6.9	-6.9	-6.9	-6.8	-6.8	-6.8	-6.8	-6.7	-6.7	-6.7	-6.5	-6.5	-6.5	-
61	1-Pentadecanal	2765-11-9	-5.7	-5.3	-5.2	-5.1	-5.1	-5.1	-5.1	-5.1	-5.1	-5.1	-5.1	-5.1	-5.0	-5.0	-5.0	-5.0	-4.9	-4.9	-4.9	-4.9
62	trans-Farnesol	106-28-5	-7.0	-6.9	-6.8	-6.8	-6.8	-6.6	-6.6	-6.6	-6.6	-6.6	-6.6	-6.6	-6.6	-6.5	-6.5	-6.5	-6.5	-6.4	-6.3	-6.3
63	1-Pentadecanol	629-76-5	-5.6	-5.5	-5.5	-5.4	-5.4	-5.3	-5.3	-5.3	-5.3	-5.3	-5.2	-5.2	-5.2	-5.2	-5.1	-5.1	-5.1	-5.1	-5.1	-5.1
64	Perhydrofarnesyl acetone	502-69-2	-6.6	-6.6	-6.5	-6.4	-6.4	-6.3	-6.3	-6.3	-6.3	-6.3	-6.3	-6.2	-6.2	-6.2	-6.2	-6.2	-6.2	-6.2	-6.2	-6.2
65	Platambin	58556-80-2	-7.0	-6.9	-6.7	-6.7	-6.6	-6.6	-6.6	-6.6	-6.6	-6.6	-6.5	-6.5	-6.5	-6.5	-6.4	-6.4	-6.3	-6.3	-6.2	-
66	1-Hexadecanol	36653-82-4	-5.4	-5.4	-5.3	-5.3	-5.3	-5.3	-5.3	-5.2	-5.2	-5.2	-5.2	-5.2	-5.2	-5.1	-5.1	-5.1	-5.1	-5.1	-5.1	-5.0
67	(8Z,11Z)-Heptadecadienal	56797-42-3	-6.5	-6.4	-6.4	-6.3	-6.3	-6.2	-6.2	-6.1	-6.1	-6.1	-6.1	-6.1	-6.1	-6.1	-6.1	-6.0	-6.0	-6.0	-6.0	-6.0
68	Methyl 4,7,10-hexadecatrienoate	17364-31-7	-6.6	-6.6	-6.6	-6.5	-6.4	-6.4	-6.4	-6.3	-6.3	-6.3	-6.3	-6.2	-6.2	-6.2	-6.2	-6.2	-6.1	-6.1	-6.1	-6.0
69	Farnesyl acetone	1117-52-8	-7.2	-7.0	-7.0	-7.0	-6.9	-6.8	-6.8	-6.8	-6.8	-6.8	-6.8	-6.7	-6.7	-6.7	-6.7	-6.7	-6.7	-6.7	-6.6	-6.6
70	Isophytol	505-32-8	-6.9	-6.9	-6.9	-6.9	-6.9	-6.8	-6.8	-6.8	-6.8	-6.7	-6.7	-6.7	-6.7	-6.7	-6.7	-6.7	-6.7	-6.6	-6.6	-6.6
71	Palmitinic acid	57-10-3	-5.8	-5.7	-5.7	-5.6	-5.6	-5.6	-5.5	-5.5	-5.5	-5.5	-5.5	-5.5	-5.5	-5.4	-5.4	-5.4	-5.4	-5.4	-5.3	-5.3
72	Manoyl oxide	596-84-9	-8.5	-8.3	-8.0	-7.8	-7.6	-7.5	-7.3	-7.0	-7.0	-7.0	-7.0	-6.9	-6.8	-6.8	-6.5	-6.3	-6.3	-6.2	-	-
73	Epimanoyl oxide	1227-93-6	-8.5	-8.1	-8.1	-7.8	-7.6	-7.2	-7.2	-7.1	-7.0	-7.0	-7.0	-6.9	-6.6	-6.4	-6.4	-	-	-	-	-
74	Stearol	112-92-5	-5.8	-5.6	-5.6	-5.6	-5.6	-5.6	-5.5	-5.5	-5.5	-5.5	-5.5	-5.5	-5.4	-5.4	-5.4	-5.4	-5.4	-5.4	-5.3	-5.3
75	Phytol	150-86-7	-7.3	-7.2	-7.1	-7.1	-7.1	-7.1	-7.1	-7.1	-7.0	-6.9	-6.9	-6.9	-6.9	-6.9	-6.9	-6.9	-6.9	-6.8	-6.8	-6.8
76	Methyl stearolate	1120-32-7	-6.0	-6.0	-5.8	-5.8	-5.8	-5.8	-5.8	-5.8	-5.8	-5.8	-5.8	-5.7	-5.7	-5.7	-5.7	-5.7	-5.7	-5.7	-5.7	-5.6
77	9-Octadecenoic acid	2027-47-6	-6.8	-6.8	-6.7	-6.7	-6.7	-6.6	-6.6	-6.5	-6.5	-6.5	-6.5	-6.4	-6.4	-6.4	-6.4	-6.4	-6.4	-6.4	-6.4	-6.3
78	Octadecanoic acid	57-11-4	-6.3	-6.3	-6.2	-6.2	-6.2	-6.2	-6.1	-6.0	-6.0	-6.0	-6.0	-6.0	-6.0	-6.0	-6.0	-5.9	-5.9	-5.9	-5.9	-5.9
79	Sclareol	515-03-7	-7.7	-7.5	-7.5	-7.5	-7.4	-7.4	-7.2	-7.2	-7.0	-6.8	-6.8	-6.8	-6.7	-6.6	-6.6	-6.6	-6.6	-6.3	-6.2	-6.1
80	Methyl dehydroabietate	1235-74-1	-8.6	-8.5	-8.3	-8.2	-8.2	-8.2	-8.1	-8.1	-8.1	-8.0	-7.9	-7.9	-7.7	-7.7	-7.5	-7.5	-7.5	-7.2	-7.2	-7.1
81	Octadecanamide	124-26-5	-5.8	-5.8	-5.7	-5.7	-5.6	-5.6	-5.6	-5.6	-5.6	-5.5	-5.5	-5.5	-5.5	-5.5	-5.5	-5.5	-5.5	-5.5	-5.4	-5.4
82	Squalene	111-02-4	-8.5	-8.4	-8.3	-8.3	-8.3	-8.2	-8.2	-8.2	-8.2	-8.1	-8.1	-8.1	-8.1	-8.1	-8.1	-8.1	-8.1	-8.0	-8.0	-8.0
83	Nonacosane	630-03-5	-6.0	-5.9	-5.9	-5.9	-5.9	-5.8	-5.8	-5.8	-5.8	-5.8	-5.8	-5.8	-5.8	-5.7	-5.7	-5.7	-5.7	-5.7	-5.7	-5.7
